# Supplementary material for: Creation of a Pharmacy Student Longitudinal Rotation to Expand the Scope of an Antimicrobial Stewardship Program
Source: Pharmacy (Basel). 2021 Aug 5;9(3):135. doi: 10.3390/pharmacy9030135 (PMC8396317; doi:10.3390/pharmacy9030135)
Supplement: Supplementary file 1 [file pharmacy-09-00135-s001.zip]

Archive with 1 entries (1 files):
- pharmacy-1288257-SI.pdf
